# Supplementary material for: Study on the Source and Microbial Mechanisms Influencing Heavy Metals and Nutrients in a Subtropical Deep-Water Reservoir
Source: Microorganisms. 2025 Dec 3;13(12):2750. doi: 10.3390/microorganisms13122750 (PMC12735212; doi:10.3390/microorganisms13122750)
Supplement: Supplementary file 1 [file microorganisms-13-02750-s001.zip]

Archive with 1 entries (1 files):
- microorganisms-3911487-supplementary.pdf
